# Supplementary material for: Causal relationship between immune cells and hepatocellular carcinoma: a Mendelian randomisation study
Source: J Cancer. 2024 Jun 3;15(13):4219–31. doi: 10.7150/jca.96744 (PMC11212088; doi:10.7150/jca.96744)
Supplement: Supplementary file 1 — Supplementary figures and tables. [file jcav15p4219s1.zip]

Archive with 8 entries (8 files):
- Supplementary Table 1.xlsx
- Supplementary Table 2.xlsx
- Supplementary Table 3.xlsx
- Supplementary Figure 1.tif
- Supplementary Figure 2.tif
- Supplementary Figure 3.tif
- Supplementary Figure 4.tif
- supplementary figure legends.docx
