# Supplementary material for: Causal relationship between immune cells and hepatocellular carcinoma: a Mendelian randomisation study
Source: J Cancer. 2024 Jun 3;15(13):4219–31. doi: 10.7150/jca.96744 (PMC11212088; doi:10.7150/jca.96744)
Supplement: Supplementary file 1 — Supplementary figures and tables. [file jcav15p4219s1.zip › Supplementary Table 1.xlsx]

## Sheet: Sheet1
Supplementary Table 1 Results of causal effects of immune cells on HCC
id.exposure	id.outcome	outcome	exposure	nsnp	b_direction	p_no	b_MR.Egger	se_MR.Egger	pval_MR.Egger	b_Weighted.median	se_Weighted.median	pval_Weighted.median	b_Inverse.variance.weighted	se_Inverse.variance.weighted	pval_Inverse.variance.weighted	Q_MR.Egger	Q_df_MR.Egger	Q_pval_MR.Egger	Q_Inverse.variance.weighted	Q_df_Inverse.variance.weighted	Q_pval_Inverse.variance.weighted	egger_intercept	se	pval
siYAwp	7yyfZw	HCC	BAFF-R on IgD+ CD38- unsw mem	15	NA	MR Egger	-0.254558	0.123656	0.0601566	-0.186952	0.067437	0.00556705	-0.188311	0.0866657	0.0297917	26.975	13	0.0125394	28.1814	14	0.0134591	0.0491421	0.0644492	0.459377
yYXLBi	KH0d8y	HCC	BAFF-R on IgD+ CD38- naive	27	NA	NA	-0.200348	0.0912037	0.0375304	-0.1803	0.0669381	0.00707002	-0.128924	0.0609223	0.0343279	34.8653	25	0.0906689	36.4048	26	0.0844722	0.0406577	0.0386974	0.303466
wVOOsV	pljVgR	HCC	CD11c+ HLA DR++ monocyte %monocyte	14	NA	NA	-1.11509	0.390231	0.0144202	-0.46495	0.234956	0.0478292	-0.366103	0.181861	0.0441047	13.2264	12	0.352802	18.1283	13	0.15271	0.155158	0.0735741	0.0566449
zAPADQ	ap06XV	HCC	BAFF-R on B cell	20	NA	NA	-0.295413	0.109418	0.0146558	-0.218152	0.0832615	0.00879101	-0.188474	0.0790408	0.0171019	22.5589	18	0.208116	24.9443	19	0.162384	0.0606926	0.043992	0.184601
KYQlBO	KH0d8y	HCC	BAFF-R on IgD- CD27-	17	NA	NA	-0.313118	0.113783	0.0148299	-0.224418	0.0873325	0.0101789	-0.203206	0.0832548	0.0146561	18.7281	15	0.22632	21.0916	16	0.175015	0.0618343	0.0449418	0.189057
9FnyLg	KH0d8y	HCC	HLA DR on CD33dim HLA DR+ CD11b+	17	Inconsistent direction	MR Egger Weighted median	0.0410583	0.209906	0.847546	-0.0662178	0.108947	0.54332	-0.192307	0.0861048	0.0255226	17.6605	15	0.280935	19.3999	16	0.24847	-0.0745895	0.0613661	0.242966
iy9EGy	oTp4Ad	HCC	Gr MDSC AC	20	Inconsistent direction	MR Egger Weighted median	0.229903	0.233704	0.338285	-0.0502773	0.137833	0.715283	-0.221778	0.0966291	0.0217248	17.5011	18	0.488943	21.8874	19	0.289896	-0.115566	0.0551799	0.0506482
GRBLji	3no5QD	HCC	BAFF-R on unsw mem	19	NA	NA	-0.256619	0.0947887	0.0149463	-0.199076	0.0845465	0.0185412	-0.162366	0.0718019	0.0237401	17.4891	17	0.421737	19.6975	18	0.350102	0.0530549	0.0362106	0.161124
BfXAhm	KH0d8y	HCC	BAFF-R on transitional	19	NA	NA	-0.236581	0.0966028	0.0254647	-0.192328	0.08341	0.021121	-0.165747	0.0727977	0.0227972	18.3503	17	0.367072	19.6719	18	0.351589	0.0428106	0.0386893	0.283913
YtbFq3	zzFF1y	HCC	CD45RA on resting Treg	17	NA	MR Egger Weighted median	-0.0187679	0.183153	0.91974	-0.183256	0.12184	0.132562	-0.184903	0.0891587	0.0380922	16.1342	15	0.373188	17.2924	16	0.366927	-0.0653164	0.062946	0.315869
xgLJrd	3no5QD	HCC	BAFF-R on IgD+ CD38dim	17	NA	NA	-0.231446	0.103509	0.0409739	-0.227949	0.0796595	0.00421585	-0.177987	0.0725923	0.0142117	16.1243	15	0.373836	16.7052	16	0.404914	0.0271441	0.0369249	0.473606
dv4zaU	HaIH8e	HCC	CD11b on CD66b++ myeloid cell	16	Inconsistent direction	MR Egger Weighted median	0.0833883	0.224997	0.716468	-0.117118	0.13293	0.378291	-0.221054	0.0945482	0.0193874	13.0116	14	0.525611	15.228	15	0.435124	-0.101437	0.0681352	0.15873
l7ioqR	Zff3Nb	HCC	CD4RA on TD CD4+	24	NA	MR Egger Weighted median	-0.355873	0.197832	0.0857755	-0.194582	0.125141	0.119968	-0.189018	0.089535	0.0347631	22.3947	22	0.436553	23.3064	23	0.443003	0.0413078	0.0436482	0.354234
WlYUAt	pljVgR	HCC	BAFF-R on naive-mature B cell	19	NA	NA	-0.234362	0.10277	0.0357531	-0.230731	0.0855269	0.00698076	-0.155079	0.0699933	0.0267171	17.0669	17	0.449845	18.1758	18	0.444132	0.0402101	0.0382598	0.307981
bIlzd3	rmcsiK	HCC	BAFF-R on IgD- CD38dim	15	NA	MR Egger	-0.222111	0.103038	0.0504363	-0.210185	0.0856865	0.0141689	-0.204787	0.0719781	0.00443929	13.759	13	0.391036	13.8208	14	0.463143	0.010645	0.0440256	0.812715
aKyNu2	AHGLmw	HCC	BAFF-R on IgD- CD24-	20	NA	NA	-0.288753	0.096663	0.00790201	-0.224762	0.0849694	0.00816391	-0.200957	0.0706491	0.00444898	16.6135	18	0.54981	18.3845	19	0.496906	0.0440987	0.0331373	0.199872
iJoxTj	rmcsiK	HCC	BAFF-R on IgD+	20	NA	NA	-0.229711	0.0971478	0.0294915	-0.228486	0.0828867	0.00584055	-0.155603	0.0691789	0.0244948	16.9844	18	0.52418	18.165	19	0.511446	0.0360895	0.0332148	0.291573
NmUykv	U8UYmj	HCC	TCRgd %T cell	16	NA	MR Egger Weighted median	-0.706409	0.367507	0.0751745	-0.184631	0.199749	0.355323	-0.337013	0.143533	0.0188754	12.8372	14	0.539383	14.0293	15	0.523306	0.0656314	0.0601098	0.29333
OCS3iF	pljVgR	HCC	BAFF-R on memory B cell	15	NA	MR Egger	-0.208197	0.0996694	0.0569499	-0.20383	0.0813533	0.0122281	-0.162316	0.0700968	0.0205801	12.2587	13	0.50655	12.678	14	0.552017	0.0292353	0.0451485	0.528556
6Z9Uru	lkHBvm	HCC	CD4 on CD39+ activated Treg	18	NA	Weighted median	0.924472	0.395261	0.0326449	0.216483	0.181225	0.232261	0.247602	0.123728	0.0453729	12.033	16	0.741708	15.2841	17	0.57503	-0.163981	0.0909453	0.09024
uIO3qa	Zff3Nb	HCC	BAFF-R on CD20- CD38-	11	NA	MR Egger	-0.575885	0.27918	0.0691684	-0.365861	0.178997	0.040959	-0.278531	0.13135	0.0339619	7.05483	9	0.631411	8.51177	10	0.578977	0.0942811	0.0781094	0.258183
GsvCSI	d6QG7O	HCC	CD4 on CD39+ resting Treg	9	NA	MR Egger	-0.405101	0.375119	0.315972	-0.657035	0.251754	0.00905883	-0.484847	0.184057	0.00843317	6.31014	7	0.504038	6.36967	8	0.605898	-0.0202653	0.0830628	0.814246
h5FPdn	lkHBvm	HCC	HVEM on TD CD4+	25	NA	MR Egger Weighted median	0.230898	0.237278	0.340622	0.178899	0.100897	0.0762139	0.142775	0.0715277	0.0459259	21.0704	23	0.576787	21.2221	24	0.625589	-0.0221835	0.0569522	0.700481
yycBvP	HfqYO7	HCC	B cell % CD3- lymphocyte	20	NA	MR Egger	0.298094	0.256236	0.259876	0.30305	0.14631	0.0383326	0.234771	0.105326	0.0258142	15.3475	18	0.637983	15.421	19	0.69549	-0.0155905	0.0575106	0.789408
XwMBRh	3no5QD	HCC	DN (CD4-CD8-) %T cell	14	NA	MR Egger Weighted median	-0.51936	0.360096	0.174811	-0.144298	0.200287	0.471245	-0.291784	0.144579	0.0435748	8.5166	12	0.74357	8.99276	13	0.77349	0.0403805	0.0585182	0.50329
CpKoLl	AHGLmw	HCC	BAFF-R on IgD+ CD38-	20	NA	NA	-0.232928	0.0949169	0.0245385	-0.211496	0.0830595	0.0108865	-0.175537	0.0698027	0.0119114	13.374	18	0.768895	14.1702	19	0.773681	0.0288208	0.032299	0.384
oYd7hZ	U8UYmj	HCC	BAFF-R on IgD+ CD24-	17	NA	NA	-0.276351	0.0997704	0.0143026	-0.230007	0.0836121	0.0059435	-0.216058	0.0722852	0.00279921	10.3828	15	0.794995	11.1515	16	0.800037	0.0297322	0.0339113	0.39444
5AD5Br	y1EVF5	HCC	BAFF-R on CD24+ CD27+	15	NA	NA	-0.223383	0.0969471	0.0383603	-0.204293	0.0822915	0.0130443	-0.182683	0.070324	0.00938398	8.88943	13	0.781242	9.2614	14	0.81395	0.0252634	0.0414228	0.552445
dZs3t3	AHGLmw	HCC	Naive CD4+ %CD4+	27	NA	MR Egger Weighted median	-0.196026	0.329025	0.55668	-0.207879	0.169517	0.220085	-0.256833	0.115592	0.0262903	19.3726	25	0.778914	19.4116	26	0.818591	-0.0102634	0.0519945	0.845115
kBgGHe	3no5QD	HCC	CD28 on CD39+ resting Treg	14	NA	MR Egger Weighted median	-0.000546236	0.362069	0.998821	-0.317956	0.18815	0.0910465	-0.376215	0.14386	0.00891889	7.01312	12	0.856745	8.29146	13	0.824107	-0.0785134	0.0694416	0.280299
SyjE6O	T00JW2	HCC	CD38 on IgD- CD38br	8	NA	MR Egger Weighted median	-0.623807	0.77418	0.451123	-0.29786	0.322181	0.35522	-0.582192	0.238475	0.0146341	3.15766	6	0.788815	3.16085	7	0.869734	0.00630851	0.111652	0.956777
0Y3T9T	KH0d8y	HCC	CD14 on CD14+ CD16- monocyte	14	NA	MR Egger Weighted median	0.147793	0.448729	0.747561	0.309429	0.20363	0.12862	0.309185	0.155594	0.0469087	6.68807	12	0.87752	6.83511	13	0.910448	0.0311487	0.0812319	0.70809
sDBVwC	U8UYmj	HCC	HLA DR+ NK %NK	19	NA	MR Egger Weighted median	-0.113839	0.17005	0.5122	-0.116595	0.128734	0.365095	-0.223478	0.0938038	0.0172002	9.86028	17	0.909367	10.4578	18	0.915935	-0.0295646	0.038247	0.450143
up7RQ9	lkHBvm	HCC	Secreting Treg AC	12	NA	MR Egger Weighted median	-0.191523	0.249168	0.459868	-0.299426	0.181407	0.0988256	-0.266431	0.134715	0.0479584	4.46671	10	0.923847	4.59442	11	0.949209	-0.0199049	0.0556985	0.728243
oqcAVj	lkHBvm	HCC	CD25 on IgD+	17	NA	MR Egger Weighted median	0.299586	0.291366	0.320147	0.281216	0.183943	0.126309	0.27207	0.134544	0.0431593	4.73633	15	0.994133	4.74767	16	0.996872	-0.0060674	0.0569877	0.916622
