# Supplementary material for: Causal relationship between immune cells and hepatocellular carcinoma: a Mendelian randomisation study
Source: J Cancer. 2024 Jun 3;15(13):4219–31. doi: 10.7150/jca.96744 (PMC11212088; doi:10.7150/jca.96744)
Supplement: Supplementary file 1 — Supplementary figures and tables. [file jcav15p4219s1.zip › Supplementary Table 2.xlsx]

## Sheet: Sheet1
Supplementary Table 2 MR-PRESSO results of causal effects of immune cells on HCC
Traits	Exposure	MR Analysis	Causal Estimate	Sd	T-stat	P-value	se	global_test_p	outliers
B cell % CD3- lymphocyte	beta.exposure	Raw	0.234771	0.0948887	2.47417	0.0229549	0.103233
	beta.exposure	Outlier-corrected
								0.731
CD25 on IgD+	beta.exposure	Raw	0.27207	0.07329	3.71224	0.00189279	0.0875793
	beta.exposure	Outlier-corrected
								0.994
HVEM on TD CD4+	beta.exposure	Raw	0.142775	0.067261	2.1227	0.0442909	0.0709853
	beta.exposure	Outlier-corrected
								0.653
CD14 on CD14+ CD16- monocyte	beta.exposure	Raw	0.309185	0.112822	2.74046	0.0168419	0.129358
	beta.exposure	Outlier-corrected
								0.936
CD4 on CD39+ activated Treg	beta.exposure	Raw	0.247602	0.117318	2.11053	0.0499307	0.126292
	beta.exposure	Outlier-corrected
								0.563
