# Supplementary material for: Causal relationship between immune cells and hepatocellular carcinoma: a Mendelian randomisation study
Source: J Cancer. 2024 Jun 3;15(13):4219–31. doi: 10.7150/jca.96744 (PMC11212088; doi:10.7150/jca.96744)
Supplement: Supplementary file 1 — Supplementary figures and tables. [file jcav15p4219s1.zip › Supplementary Table 3.xlsx]

## Sheet: Sheet1
Supplementary Table 3 Causal effects of HCC on immune cells
id.exposure	id.outcome	outcome	exposure	nsnp	b_direction	p_no	b_MR.Egger	se_MR.Egger	pval_MR.Egger	b_Weighted.median	se_Weighted.median	pval_Weighted.median		se_Inverse.variance.weighted	pval_Inverse.variance.weighted	Q_MR.Egger	Q_df_MR.Egger	Q_pval_MR.Egger	Q_Inverse.variance.weighted	Q_df_Inverse.variance.weighted	Q_pval_Inverse.variance.weighted	egger_intercept	se	pval
4pmR9b	PkCngL	32929287-GCST90001457.rds	HCC	18	Inconsistent direction	MR Egger Weighted median Inverse variance weighted	-0.0707844	0.0449829	0.135148	0.00651647	0.0273036	0.811364	0.0041457	0.0187986	0.825456	13.2752	16	0.652537	16.6371	17	0.479206	0.0421976	0.0230144	0.0853942
4pmR9b	lkHBvm	32929287-GCST90001492.rds	HCC	18	NA	MR Egger Weighted median Inverse variance weighted	0.032613	0.0435051	0.464355	0.0390364	0.0246938	0.11392	0.0275679	0.0182268	0.130408	4.85141	16	0.996444	4.86772	17	0.99812	-0.00284731	0.0222944	0.899967
4pmR9b	lkHBvm	32929287-GCST90001524.rds	HCC	18	Inconsistent direction	MR Egger Weighted median Inverse variance weighted	-0.0299861	0.0534021	0.582227	0.0109364	0.0313687	0.727358	0.010399	0.0223139	0.641191	12.5034	16	0.708664	13.1962	17	0.722953	0.0226248	0.0271804	0.417438
4pmR9b	lkHBvm	32929287-GCST90001541.rds	HCC	18	Inconsistent direction	MR Egger Weighted median Inverse variance weighted	0.0351932	0.0387769	0.377566	0.000651959	0.023055	0.97744	-0.022742	0.0162456	0.161549	11.587	16	0.771889	14.2944	17	0.646162	-0.0327016	0.0198742	0.119381
4pmR9b	lkHBvm	32929287-GCST90001599.rds	HCC	18	NA	MR Egger Weighted median Inverse variance weighted	-0.0250482	0.0485564	0.613009	-0.0111137	0.0246618	0.652248	-0.0216703	0.019719	0.271788	23.0418	16	0.112621	23.0503	17	0.147621	0.00190385	0.0248553	0.939893
4pmR9b	lkHBvm	32929287-GCST90001616.rds	HCC	18	Inconsistent direction	MR Egger Weighted median Inverse variance weighted	0.0235833	0.0438233	0.597885	-0.0420504	0.0253329	0.0969327	-0.0364968	0.0190187	0.054985	17.4995	16	0.354009	19.9917	17	0.274653	-0.0338239	0.0224069	0.150657
4pmR9b	lkHBvm	32929287-GCST90001643.rds	HCC	18	NA	MR Egger Weighted median Inverse variance weighted	-0.0349956	0.0480154	0.476633	-0.0263525	0.0251866	0.295426	-0.0162676	0.0196095	0.406776	23.0472	16	0.11248	23.3128	17	0.139341	0.0105564	0.0245799	0.673308
4pmR9b	lkHBvm	32929287-GCST90001649.rds	HCC	18	Inconsistent direction	MR Egger Weighted median Inverse variance weighted	-0.035967	0.0425587	0.410507	0.0163781	0.0261843	0.531647	0.00880124	0.0179827	0.624539	16.1722	16	0.441009	17.5279	17	0.419191	0.0252446	0.0217975	0.263802
4pmR9b	lkHBvm	32929287-GCST90001701.rds	HCC	18	NA	MR Egger Weighted median Inverse variance weighted	-0.0443275	0.0417057	0.303623	-0.0292345	0.0253121	0.248107	-0.0332418	0.0173734	0.0557009	14.0717	16	0.59337	14.1572	17	0.655943	0.00619565	0.02119	0.773749
4pmR9b	lkHBvm	32929287-GCST90001702.rds	HCC	18	NA	MR Egger Weighted median Inverse variance weighted	-0.0490084	0.047161	0.314174	-0.0164026	0.0272552	0.547295	-0.00942208	0.019513	0.629193	19.3894	16	0.248988	20.4215	17	0.253241	0.0221577	0.0240102	0.369794
4pmR9b	lkHBvm	32929287-GCST90001704.rds	HCC	18	Inconsistent direction	MR Egger Weighted median Inverse variance weighted	-0.0176706	0.0507105	0.732037	-0.0182015	0.0270405	0.500871	0.000503785	0.0205442	0.980436	22.4863	16	0.128172	22.7045	17	0.15912	0.010172	0.0258151	0.698758
4pmR9b	lkHBvm	32929287-GCST90001705.rds	HCC	18	NA	MR Egger Weighted median Inverse variance weighted	-0.0389303	0.0520035	0.464956	-0.023191	0.0267974	0.386807	-0.00540867	0.0212904	0.799462	23.6644	16	0.0970944	24.4072	17	0.108786	0.0187574	0.026468	0.488719
4pmR9b	lkHBvm	32929287-GCST90001706.rds	HCC	18	NA	MR Egger Weighted median Inverse variance weighted	-0.074772	0.0583319	0.218164	-0.0272185	0.0343238	0.427782	-0.0247858	0.0242449	0.306633	12.5115	16	0.708084	13.3992	17	0.709082	0.0279631	0.0296797	0.360118
4pmR9b	lkHBvm	32929287-GCST90001707.rds	HCC	18	NA	MR Egger Weighted median Inverse variance weighted	-0.0960726	0.0584025	0.119468	-0.0430152	0.034605	0.213855	-0.0301923	0.0242744	0.213577	9.19543	16	0.905147	10.7336	17	0.870071	0.0368583	0.0297185	0.232765
4pmR9b	lkHBvm	32929287-GCST90001709.rds	HCC	18	Inconsistent direction	MR Egger Weighted median Inverse variance weighted	-0.0362544	0.0469994	0.451724	-0.0148396	0.0266607	0.577794	0.000308067	0.0193778	0.987316	19.2895	16	0.253937	20.1714	17	0.265555	0.0204642	0.0239264	0.405013
4pmR9b	lkHBvm	32929287-GCST90001710.rds	HCC	18	NA	MR Egger Weighted median Inverse variance weighted	-0.0296468	0.0519531	0.576167	-0.00969513	0.0273356	0.722837	-0.00283091	0.0211549	0.893547	23.658	16	0.0972457	24.1341	17	0.115836	0.0150107	0.0264516	0.578266
4pmR9b	lkHBvm	32929287-GCST90001711.rds	HCC	18	Inconsistent direction	MR Egger Weighted median Inverse variance weighted	-0.0336698	0.0539505	0.541368	-0.0141419	0.0277906	0.610839	0.0017492	0.0221028	0.936922	25.6411	16	0.0592924	26.476	17	0.0662142	0.019824	0.027465	0.480839
4pmR9b	lkHBvm	32929287-GCST90001714.rds	HCC	18	NA	MR Egger Weighted median Inverse variance weighted	-0.049561	0.0480561	0.317731	-0.0197837	0.0268895	0.461888	-0.00717108	0.0199348	0.719051	20.0769	16	0.216776	21.2571	17	0.215003	0.0237279	0.024467	0.346583
4pmR9b	lkHBvm	32929287-GCST90001715.rds	HCC	18	NA	MR Egger Weighted median Inverse variance weighted	-0.0466159	0.0476215	0.342208	-0.0241082	0.0271798	0.375085	-0.0078721	0.0196723	0.689037	19.8157	16	0.228637	20.8065	17	0.235063	0.021686	0.0242447	0.384333
4pmR9b	lkHBvm	32929287-GCST90001716.rds	HCC	18	NA	MR Egger Weighted median Inverse variance weighted	-0.0347524	0.0511112	0.506264	-0.0295041	0.0274223	0.281964	-0.00202936	0.0209218	0.922729	22.743	16	0.12078	23.4472	17	0.135249	0.0183149	0.0260198	0.491622
4pmR9b	lkHBvm	32929287-GCST90001717.rds	HCC	18	NA	MR Egger Weighted median Inverse variance weighted	-0.0389273	0.047507	0.424595	-0.0167045	0.0264762	0.528089	-0.0079298	0.0194584	0.683622	19.7121	16	0.23347	20.3461	17	0.256913	0.0173507	0.0241869	0.483495
4pmR9b	lkHBvm	32929287-GCST90001719.rds	HCC	18	NA	MR Egger Weighted median Inverse variance weighted	-0.0313196	0.0494561	0.535498	-0.0225588	0.0268119	0.400139	-0.00150741	0.0202114	0.940547	21.3634	16	0.16496	21.9499	17	0.186654	0.0166856	0.0251765	0.516929
4pmR9b	lkHBvm	32929287-GCST90001720.rds	HCC	18	Inconsistent direction	MR Egger Weighted median Inverse variance weighted	-0.0297758	0.0499538	0.55947	-0.0351334	0.0271347	0.195398	0.000142413	0.020415	0.994434	21.7009	16	0.153114	22.289	17	0.173858	0.016743	0.0254259	0.519582
4pmR9b	lkHBvm	32929287-GCST90001794.rds	HCC	18	Inconsistent direction	MR Egger Weighted median Inverse variance weighted	-0.0336944	0.0423593	0.437998	-0.0110975	0.0256947	0.665814	0.00646039	0.0176111	0.713742	12.884	16	0.681217	13.9704	17	0.669193	0.0224734	0.0215611	0.312762
4pmR9b	lkHBvm	32929287-GCST90001814.rds	HCC	18	Inconsistent direction	MR Egger Weighted median Inverse variance weighted	-0.0327503	0.0412327	0.438655	0.000760747	0.0236014	0.974286	0.0112715	0.0171894	0.512003	4.11232	16	0.998696	5.49195	17	0.996	0.0246239	0.020964	0.257349
4pmR9b	lkHBvm	32929287-GCST90001829.rds	HCC	18	NA	MR Egger Weighted median Inverse variance weighted	-0.038735	0.0491869	0.442497	-0.0224166	0.0272119	0.410065	-0.00328164	0.0202159	0.871047	21.0862	16	0.17522	21.9138	17	0.188055	0.0198423	0.0250389	0.439686
4pmR9b	lkHBvm	32929287-GCST90001879.rds	HCC	18	Inconsistent direction	MR Egger Weighted median Inverse variance weighted	-0.0792057	0.0726051	0.291469	0.0054298	0.0415096	0.895927	-0.00537897	0.0307279	0.861039	18.0069	16	0.323494	19.4198	17	0.304973	0.0415953	0.0371227	0.279046
4pmR9b	lkHBvm	32929287-GCST90001901.rds	HCC	18	Inconsistent direction	MR Egger Weighted median Inverse variance weighted	-0.0143449	0.0450656	0.754366	0.0322465	0.0267886	0.228689	0.0203829	0.0189994	0.283353	12.1798	16	0.731516	12.9019	17	0.742725	0.0196064	0.0230712	0.407961
4pmR9b	lkHBvm	32929287-GCST90001986.rds	HCC	18	Inconsistent direction	MR Egger Weighted median Inverse variance weighted	-0.0217578	0.0459864	0.642507	0.00992432	0.0264273	0.707264	-0.00508297	0.018647	0.785169	19.8234	16	0.228279	20.0204	17	0.273188	0.00932898	0.023397	0.695367
4pmR9b	lkHBvm	32929287-GCST90002063.rds	HCC	18	Inconsistent direction	MR Egger Weighted median Inverse variance weighted	-0.00414697	0.0491518	0.933808	0.0329533	0.0276032	0.232548	0.0215916	0.020216	0.2855	18.5619	16	0.292035	18.948	17	0.331526	0.014522	0.0251724	0.572034
4pmR9b	lkHBvm	32929287-GCST90002065.rds	HCC	18	NA	MR Egger Weighted median Inverse variance weighted	0.0289269	0.0454563	0.533536	0.0203822	0.0270775	0.451609	0.0239399	0.0191642	0.211591	14.6366	16	0.551396	14.6513	17	0.620585	-0.00281576	0.0232732	0.905208
4pmR9b	lkHBvm	32929287-GCST90002091.rds	HCC	18	NA	MR Egger Weighted median Inverse variance weighted	0.110014	0.0620967	0.0954918	0.025197	0.0356167	0.479288	0.00859691	0.0257998	0.738971	10.4411	16	0.842602	13.665	17	0.690657	-0.0565611	0.0315011	0.0914783
4pmR9b	lkHBvm	32929287-GCST90002097.rds	HCC	18	NA	MR Egger Weighted median Inverse variance weighted	0.068464	0.0607491	0.276363	0.0407094	0.0340678	0.232106	0.0200008	0.0253231	0.42963	6.64802	16	0.979464	7.41828	17	0.977458	-0.0270901	0.0308668	0.393124
4pmR9b	lkHBvm	32929287-GCST90002100.rds	HCC	18	Inconsistent direction	MR Egger Weighted median Inverse variance weighted	-0.0454758	0.0446809	0.323921	-0.000487844	0.0253325	0.984636	0.00190972	0.0187597	0.918916	10.5401	16	0.836945	11.9055	17	0.805824	0.0267368	0.022881	0.259715
4pmR9b	lkHBvm	32929287-GCST90002108.rds	HCC	18	NA	MR Egger Weighted median Inverse variance weighted	-0.0874482	0.0626107	0.181579	-0.0561181	0.0360891	0.119949	-0.029192	0.0259804	0.261176	11.1498	16	0.800143	12.1957	17	0.788147	0.0325008	0.031781	0.321688
